# Supplementary material for: Human-murine chimeric autoantibodies with high affinity and specificity for systemic sclerosis
Source: Front Immunol. 2023 Jun 16;14:1127849. doi: 10.3389/fimmu.2023.1127849 (PMC10311643; doi:10.3389/fimmu.2023.1127849)
Supplement: Supplementary file 2 [file Table_1.xlsx]

## Sheet: Primers
S=G/C, R=G/A, K=G/T, M=A/C, Y=C/T, W=A/T, H=A/C/T, B=C/G/T, V=A/C/G, D=A/G/T, and N=A/T/G/C.
VL-5 primers	cct ttc tat gcG GCC CAG C CG GCC atg gcc GAY ATT GTD HTV WCH CAG TC
	cct ttc tat gcG GCC CAG CCG GCC atg gcc GAY ATT NWK MTV AHD CAG TC
	cct ttc tat gcG GCC CAG CCG GCC atg gcc GAY RTY BWR MTS ACM CAR WC
	cct ttc tat gcG GCC CAG CCG GCC atg gcc GAY ATY SWG MTG ACN CAR BC
	cct ttc tat gcG GCC CAG CCG GCC atg gcc GAY RYT GTK RTR MYY MRG DW
VL-3 primers	5-acc aga gcc gcc gcc gcc gct acc acc acc acc CCG TTY NAK YTC CAR CTT DG-3
	5-acc aga gcc gcc gcc gcc gct acc acc acc acc MCS TWB NAB HKY CAV YYT DG-3
VH-5 primer	5-agc ggc ggc ggc ggc tct ggt ggt ggt gga tcc SAK GTB MAG CTB MAG SAS TC-3
	5-agc ggc ggc ggc ggc tct ggt ggt ggt gga tcc SAG GTY CAR CTB CAR CAR TC-3
	5-agc ggc ggc ggc ggc tct ggt ggt ggt gga tcc SAV GTS MWS BTG RWG SAR TC-3
	5 -agc ggc ggc ggc ggc tct ggt ggt ggt gga tcc GAK GTG MAV SKG RTG GAR TC-3
	5-agc ggc ggc ggc ggc tct ggt ggt ggt gga tcc GAR GTR MAR STT SWB GAG TC-3
	5-agc ggc ggc ggc ggc tct ggt ggt ggt gga tcc SAK GTB MMN YTV VWV SWR YS-3
VH-3 primer	5-cgg cac cgg cgc acc	tGC GGC CGC YGA RGA RAC DST GAS MRK RGT-3
	5-cgg cac cgg cgc acc	tGC GGC CGC YGA RGA RRM SKK KAS WGW GRT-3
	5-cgg cac cgg cgc acc	tGC GGC CGC YGA GGA GAC KGT GAS HGD GGH-3
Y15 primer	5-gcc aag ctt tgg agc ctt ttt ttt gga gat ttt caa cgt gaa aaa att att att cgc aat tcc ttt agt tgt tcc ttt cta tgc ggc cca gcc ggc cat ggc c-3)
Y16 primer	5-cgc cgg cgt cca cgc ggc cac ggc ata ggc cta ggc gac ctt ggc gca cgg cgt atc tga caa ctt tca aca aat cgt ttt gga gta tgt ctt tta agt aaa tg-3)
